# Supplementary material for: Towards integrative gene functional similarity measurement
Source: BMC Bioinformatics. 2014 Jan 24;15(Suppl 2):S5. doi: 10.1186/1471-2105-15-S2-S5 (PMC4015993; doi:10.1186/1471-2105-15-S2-S5)
Supplement: Additional file 8 — The covariance sores comparing with sequence similarity. The covariance sores comparing with sequence similarity on yeast, Arabidopsis and human for Max, Yu, Schlicker and Wang measure. [file 1471-2105-15-S2-S5-S8.xlsx]

## Sheet: Sheet1
	InteGO	Yu	Schlicker	Wang
Yeast	0.21	0.28	0.2	0.24
Arabidopsis	0.26	0.15	0.24	0.24
Human	0.2	0.1	0.15	0.16
